# Supplementary material for: Prediction of Chemotoxicity, Unplanned Hospitalizations and Early Death in Older Patients with Colorectal Cancer Treated with Chemotherapy
Source: Cancers (Basel). 2021 Dec 28;14(1):127. doi: 10.3390/cancers14010127 (PMC8749992; doi:10.3390/cancers14010127)
Supplement: Supplementary file 1 [file cancers-14-00127-s001.zip]

Archive with 1 entries (1 files):
- cancers-1528207-supplementary.pdf
